# Supplementary material for: Dexmedetomidine administration reduced mortality in patients with acute respiratory distress syndrome: a propensity score-matched cohort analysis
Source: Front Med (Lausanne). 2025 Apr 17;12:1565098. doi: 10.3389/fmed.2025.1565098 (PMC12043469; doi:10.3389/fmed.2025.1565098)
Supplement: Supplementary file 1 [file Table_1.xlsx]

## Sheet: Data Sheet
序号	subject_id	hadm_id	stay_id	dexmedetomidine_icu_used	pao2fio2ratio_idx1	respiratory_rate_set	respiratory_rate_total	respiratory_rate_spontaneous	minute_volume	tidal_volume_set	tidal_volume_observed	tidal_volume_spontaneous	plateau_pressure	peep	fio2	flow_rate	ventilator_mode	ventilator_mode_hamilton	ventilator_type
1	10010888	20162667	33318955	1											100
2	10036198	26151575	39074362	1	179										100
3	10039663	24086241	34671743	1	181.111										100
4	10075857	22400336	32813762	1	414										100
5	10083522	26172087	32531102	1	277.143
6	10102878	20265910	33312557	1	58	30	27		8.6		328			20	100	45.2		P-CMV	Hamilton
7	10127505	27081669	32216850	1	101	28	28	0	11.3	400	395		25	16.4	100	45.1		APV (cmv)	Hamilton
8	10132116	29344900	30209446	0	200	28				390			34	15.6	80			APV (cmv)
9	10167849	28562599	33653827	1											90
10	10168636	21738444	35073500	1	311.579	15	16	0	6.7	400	413		14	6	100	40.4		APV (cmv)	Hamilton
11	10185152	23699311	33645300	1	47										100
12	10189097	20065784	30484263	1	74	22	22		11.2		521		26	16	100	48.3		P-CMV	Hamilton
13	10196859	29492011	30089604	1	178.333	28
14	10202208	21873030	33165173	0
15	10236332	25968918	39484119	1	283	15	15	0	6.9	460	460			5	100	58.4		APV (cmv)	Hamilton
16	10253349	24426241	36520389	1	49		20	0	8.1		381					55.9			Hamilton
17	10263053	25012538	30056897	0	74	25	25	0	11.3	450	446			15	100	51.7		APV (cmv)	Hamilton
18	10263973	27904150	32411185	0	90	20	28	0	8.7	350	349		20	10	80	49.9		APV (cmv)	Hamilton
19	10300329	29558069	39831695	1	163.333	18	18	0	8	400	412			12	60	42.2		APV (cmv)	Hamilton
20	10312052	28141610	38573575	1											100
21	10313153	29728101	32778747	1											40
22	10316033	27529381	38065034	0
23	10322584	22708126	38992665	0	81.25														Hamilton
24	10350826	24479558	36738657	1	308	24	24	0	9.8	440	486		22	8	50	46.3		APV (cmv)	Hamilton
25	10379177	22340372	37189968	1	58	30	30		11.7	390	385		25	15.1	100			APV (cmv)	Hamilton
26	10380904	20457230	39653357	0
27	10397451	20078834	33255723	1	61										100
28	10403918	28271389	37869133	1											70
29	10404551	22813079	33490013	1	95	22	22	0	7.2	350	365			10	60	35.9		APV (cmv)	Hamilton
30	10416715	24843066	34310308	0	229	20	27	0	6.1	380	400		26	5	100		CMV/ASSIST/AutoFlow		Drager
31	10418291	27657908	39836345	1	53										80
32	10426710	28625916	32325057	0	678		15	0	6.5		428					39.7			Hamilton
33	10427270	22127043	30504929	0	114.444	30	30	0	12.7	420	424			14	90	51.7		APV (cmv)	Hamilton
34	10433606	20897963	37180819	1	463.333	20	21	0	9.3	430	444		13	5	40	28.3		APV (cmv)	Hamilton
35	10439110	26127653	37943127	1	225	14	14	0	5.5	380	372			10	60		CMV/ASSIST/AutoFlow
36	10474526	21021060	30384015	0	84									10
37	10475619	27932862	38522215	0	79	24			8.2	370	362		31	12			CMV		Drager
38	10508174	23510169	32630311	1	89	35	35	0	14.2	400	406			10	100	81.7		APV (cmv)	Hamilton
39	10516511	28798038	39874061	0	105.556	18	20	0	8.6	400	381			10	100	35.4		APV (cmv)	Hamilton
40	10559489	24642800	35878021	0	109.333														Hamilton
41	10565616	21618127	35303418	0		14	16	0	7.8	551	575		20	6	50		CMV/ASSIST/AutoFlow
42	10580148	29425443	32025098	1	320		17	17	12.6		747	733		5	40		CPAP/PSV
43	10595043	25060713	36334636	1	148.75										90
44	10600393	25629995	30379622	0	326	16	16		7.7	480	479		14	5	100	44	APV (cmv)	APV (cmv)	Hamilton
45	10606382	29549555	38303038	0	332	20	20	0	9.1	450	452		15	5	100	40.7		APV (cmv)	Hamilton
46	10613163	23598136	39452059	1	168.571	32	32		13.4	420	420		24	21	70			APV (cmv)	Hamilton
47	10614662	27883362	37069142	1	91.25	30	30	0	10.7	360	354		23	16	80	49.9		APV (cmv)	Hamilton
48	10639820	21646361	30383843	1	115	26	26	0	9.59	370	388		24	11	60		CMV/ASSIST		Other
49	10654798	23007695	30777003	1	52	30	30	0	12.3	410	410			14	100	51.4		APV (cmv)	Hamilton
50	10655528	26475359	32591404	0	63.75										90
51	10656173	25778760	37985659	1	37.1429	20	20	0	6.5	340	327		22	10.3	70		CMV/ASSIST/AutoFlow		Drager
52	10676637	27522702	38386614	1	102.5		28	0	13.6		361					47.3			Hamilton
53	10680556	27290166	33655778	0	151.667	35	35	0	10.5	300	301		25	13	60	46.7		APV (cmv)	Hamilton
54	10683515	29833037	31779195	0	105.714	20	20	0	6.3	300	297		21	8	100	44.9		APV (cmv)	Hamilton
55	10688510	21683465	34223924	1	70	18	18	0	8.1	450			22	6	50			APV (cmv)	Hamilton
56	10728225	25589598	37689704	1	113.75								25	5
57	10755002	23821199	36807711	1	80	22	22	0	8.8	400	399			16	80	52.4		APV (cmv)	Hamilton
58	10788196	24663700	32766925	0	347.5	20	18	0	6.5	370	359		13	5	40	29.4		APV (cmv)	Hamilton
59	10792782	22122834	31253530	1	175	22	22	0	7.3	330	332			5	40	46.9		APV (cmv)	Hamilton
60	10793706	28645380	37826131	1	146.25	16	16	0	7.6	480	455		25	12	80	47.6		APV (cmv)	Hamilton
61	10797609	22882948	33684912	0	307.5		32	0	9.1		284					44.3			Hamilton
62	10807297	29004731	38865842	0	201	26	26	0	7.7	300	300		25	12.3	100	44.6		APV (cmv)	Hamilton
63	10821446	25217639	34618478	1											100
64	10844573	23997020	36086745	0	144	16	16		9.2	440	425		13	5	100		CMV/ASSIST		Drager
65	10868141	25686556	39927131	0															Hamilton
66	10882916	26778454	30709557	1	32.2222										90
67	10905788	23653362	36062038	1		16	16	0	7.4	460	462		16	5	100	40.2		APV (cmv)	Hamilton
68	10918410	23928677	37845504	1	277.5	18	18	0	6.7	480	480			5	40		CMV/ASSIST/AutoFlow
69	10988643	28182589	39070964	1	66.25										100
70	10992009	24667281	34840737	1	55	30	30	0	16.3	380	537		34	10	100	63.6		APV (cmv)	Hamilton
71	11000360	25315023	37277230	0	148.333	22	22	0	8.9	450	420		23	12.5	60		CMV/ASSIST/AutoFlow		Drager
72	11013572	24572136	30791603	1	88.5714	15	25	3	8	350	316	310		10	70		CMV/ASSIST/AutoFlow		Drager
73	11014822	22443439	32886344	0	154		38	10	14.7		369					59.5			Hamilton
74	11040832	22437614	39355794	1	204										100
75	11094715	26651435	34318039	1	109	22	22	0	10.3	470	467			20	100	62		APV (cmv)	Hamilton
76	11122679	23602397	36825762	1		26	28	0	8.8	320	348			12	100	62.5		APV (cmv)	Hamilton
77	11128531	21303739	38877240	0	96.6667	34	34	0	9.2	270	270		30	12.7	90	56.9			Hamilton
78	11135588	22848293	31618350	0											80
79	11194776	29888503	32534666	1	138	26	26		8	280	298		27	12	100			APV (cmv)	Hamilton
80	11214284	29110525	34420419	1	83.75	30	30	0	10.5	350	357		32	15.1	80	49.5		APV (cmv)	Hamilton
81	11219831	23633565	37341219	0	155	20	20	0	8	400	399			8	60	42.4		APV (cmv)	Hamilton
82	11224428	20064504	32470108	1	31.25										100
83	11250484	23508996	32478424	1	128.333		28	0	8.9		325					44.3			Hamilton
84	11267564	21062142	34685399	1	334								12	5
85	11277562	29036184	38446756	0	70	28	28	0	9	320	319		30	10	50	37.6		APV (cmv)	Hamilton
86	11311104	29507570	30789129	1	122		32	0	12.7		404		26			60.7			Hamilton
87	11315917	25962591	39528583	1	152										50
88	11340611	21566515	31700991	1	48.8889										100
89	11345974	23483150	33693177	0	141.429	18	18	0	9	500	499		16	5	70	39.1		APV (cmv)	Hamilton
90	11386113	26025752	38268303	1	155	26	26	0	12.2	450	467			15	80	65.8		APV (cmv)	Hamilton
91	11398733	25402312	37650707	1	108								20	5
92	11408373	22813036	31795657	0	45.7143										80
93	11411452	27180981	36230109	0	86										100
94	11429124	28773208	39656386	0	211.667	26				310
95	11473342	24643709	32988231	0	71										65
96	11474799	21138011	34617877	1	47	36	36	0	10.8	300	299			10	100	48.4		APV (cmv)	Hamilton
97	11481976	23644751	30452635	1	71														Hamilton
98	11496446	27910294	39177083	1	103	28	28	0	9.6	340	339		24	15	100	39.1		APV (cmv)	Hamilton
99	11515910	24693500	33170386	1	252.857	24	24	0	9.6	400	400		24	16.2	80	41.8		APV (cmv)	Hamilton
100	11521532	23364683	33499635	1	86		14	14	4.8		387	387		5	50	28.7		SPONT	Hamilton
101	11558910	26825573	33824607	1	33										100
102	11579903	25509560	36450265	1	65		20	0	7		552					56.3			Hamilton
103	11581908	23106560	38112478	1	117														Hamilton
104	11587314	21173653	39393747	1		24				340					100			APV (cmv)
105	11589465	23838325	38790981	0	50	24	24	0	9.1	400	400		31	16	100	64		APV (cmv)	Hamilton
106	11609598	23903722	35211964	1	105												CPAP		BiPAP/CPAP
107	11638303	25053659	30019367	0	72.5							508
108	11641642	21216871	39103890	0	34	30	30	0	13.2	450	324		25	12	100		APV (cmv)		Drager
109	11659535	27701849	34818375	1	54.2857										70
110	11665626	29537991	34038447	1	263.333										50
111	11677176	22739639	36486101	1	113.043	20	20	0	7.9	360	3357			5	100	0		APV (cmv)	Hamilton
112	11705130	25742234	39359862	1	115														Hamilton
113	11708699	20247108	34183391	1	125	24	24	0	10.9	450	452		12	5	40	45.9		APV (cmv)	Hamilton
114	11717909	25077908	33550115	1											50
115	11721229	22854008	32819160	0											100
116	11783851	26704078	32859149	1											100
117	11793360	21131323	34959970	0	80		25	25	16.5		738	738		8	85	110		NIV	Hamilton
118	11815103	29871028	31787232	0	113										100
119	11863401	26735399	36223631	1	133.333										100
120	11886968	25338537	30556238	1	100	18	22	0	11.4	450	466			10	50	58.6		APV (cmv)
121	11888295	24549348	39893858	1	264	18	18	0	5.1	360	353			10	60	41.8		APV (cmv)	Hamilton
122	11894163	24720056	36918186	0	83										100
123	11905047	20938228	39438837	0	53	24	24	0	12.1	500	505		21	17	100	52.1		APV (cmv)	Hamilton
124	11915208	26329173	36031890	0	53.75										80
125	11918378	26776690	38473519	0	173								21
126	11963435	24317178	30537942	1	150								26	14
127	11963580	24179753	37510983	1	125	20		20	8.5	430	419		25	10				APV (cmv)	Hamilton
128	11999829	21550896	31088270	0	175	20	20	0	9.5	440	493			5	100		CMV/ASSIST/AutoFlow		Drager
129	12016373	23850916	36256194	1	70		18	18	7.2		342	342		10.2	90	30.5		SPONT	Hamilton
130	12018681	26289643	39137653	1	78										50
131	12021623	25049759	33274622	1	348	24	29	0	1.33	400	101			15	100	14.2		APV (cmv)	Hamilton
132	12074223	26909793	35469372	0	63										100
133	12088623	28479808	38750058	0	51.1111										100
134	12106890	26937463	38319082	1	108.571		30	0	13.6		439					47.3			Hamilton
135	12114010	22675973	39071415	1	182										80
136	12118431	25788674	36724703	1											50
137	12135384	25367415	38502165	0											60
138	12151361	21997607	32007974	1	165										60
139	12158713	26986883	38218643	0	44	30	30	0	6.9	230	228		24	15	100	31.8		APV (cmv)	Hamilton
140	12159227	25692144	30897476	0	320	16	20		11	500				5	100		CMV/ASSIST/AutoFlow		Drager
141	12173207	29634000	33862863	1	79	25				320				12	80			APV (cmv)	Hamilton
142	12199669	24103969	35079078	1	118.333										60
143	12215049	22540217	33530278	0	101.333	20	20	0	8.2	350	394			12	100	56.9		APV (cmv)	Hamilton
144	12217631	22312794	39305204	1	142	14	24	0	10.4	450	456		25	5	50	51.4		APV (cmv)	Hamilton
145	12260543	24569517	34254514	1	48.5714										80
146	12260772	20141657	38611332	1	95		22	0	8.7		390					40.7
147	12286821	21316251	38396148	0	71	20	26	0	9.4	380	373			10	100	42.7		APV (cmv)	Hamilton
148	12323119	25135506	33906089	1	96.25		45	45	34.8		933	933		8	100	135		NIV	Hamilton
149	12350752	27806581	35949684	1	73.3333		19	19	13.3		696	696				62.7			Hamilton
150	12361629	20146692	33510637	1	190.909	26	26	0	12.5	480	475		24	12	55	53.9		APV (cmv)	Hamilton
151	12361893	22312670	30244374	0											35
152	12378259	26851612	38333163	0	245										40
153	12441782	26559155	33788327	1	97										100
154	12451930	25329012	32443411	1	65										50
155	12453114	21772464	31939039	1	218	26	32	6	13.2	420	683		20	11	50	47.2		(S) CMV	Hamilton
156	12453404	20360392	31328844	0	64	20	20	0	6.6	350	343		25	12.2	100	48.6		APV (cmv)	Hamilton
157	12488949	29404274	36068241	0
158	12500886	28398979	39385622	0	102										100
159	12565195	21027414	32631636	1	114	30	30	0	12	400	398		28	16	80	55.6		APV (cmv)	Hamilton
160	12569693	29821622	35124647	0											35
161	12607449	22204375	31804502	1		16	16	0	7.3	450	453		15	5	50	40.6		APV (cmv)	Hamilton
162	12615299	20382821	38236345	1	225	26	26			420				16	55
163	12621822	22672289	36918524	0
164	12630914	22520072	31067440	0	113	30	38	0	11.3	380	665			12		52.4		APV (cmv)	Hamilton
165	12652642	21522688	38058578	1											60
166	12663752	25464934	38871914	0	63.5294	8	30		24.6		885				85				BiPAP/CPAP
167	12672569	24068247	37080832	1	83.75	28	28	0	10	350	350			15	80			APV (cmv)	Hamilton
168	12676342	23694652	35009785	1	185.507								14	5
169	12708619	29924397	35502928	0	141.667		17	17	11.3		604	645		5	60		CPAP/PSV		Drager
170	12723615	23120681	36843512	1	118										50
171	12726753	22816400	35705284	0	43			20	12		800			6					Other
172	12749699	29426260	35584984	1			21	21	12.1		598	497		5	60		CPAP/PSV
173	12755832	27046304	37326078	0	56						296		24	12
174	12762126	23024785	30473864	1	49	22	22	0	8.9	400	395		26	15	100	55.6		APV (cmv)	Hamilton
175	12765712	25822475	33176656	0	128	22	22	0	10.1	450	452			12	50	55.4		APV (cmv)	Hamilton
176	12789294	23279151	39741643	1		24	26		14.7	550	565			16	100		VOL/AC		Other
177	12800814	29909244	36040375	1	95.7895										80
178	12812936	25830107	37748296	1	36										100
179	12843115	29953104	35526043	1	288		19	19	10.6		520	520		8	50	40		ASV	Hamilton
180	12862666	24759183	33649216	1			32	32	27.4		624	624		10	100		CPAP/PSV		Other
181	12864543	20358135	37680048	1	82	16	21	0	11.4	440	577			12	95	49.4		APV (cmv)	Hamilton
182	12874917	23712230	35572092	1	76.6667	28				260			27	12	90			APV (cmv)
183	12897426	25256305	36750669	0	73										100
184	12927113	29692808	34886821	0	87										90
185	12936022	28309470	33687655	1	44	24	29	0	8.8	310	306			10	60	58.7		APV (cmv)	Hamilton
186	12943627	28589112	36143748	1	148.333	26	26	0	9.4	360	358		26	12	60			APV (cmv)	Hamilton
187	13001519	25810192	38759766	0											85
188	13006709	26067383	37870747	0	54										100
189	13008168	21905640	37484554	0	78		22	0	9.6		495					73.4			Hamilton
190	13060490	23288032	35190815	0	81.4286										70
191	13109270	24754104	31596132	0	57	16	16	0		450	470	60000		10	100		CMV/ASSIST/AutoFlow
192	13111843	21886036	39299187	1	392	16				350				5	100			APV (cmv)	Hamilton
193	13135149	29347801	34293693	1	96.25	34				260				7				APV (cmv)
194	13179083	22500962	37518802	1	28										100
195	13201136	21194441	35915103	1	77										100
196	13204121	21192548	35008121	1	66										100
197	13207701	21909582	30869792	1															Hamilton
198	13247319	24504381	35640834	1	174														Hamilton
199	13265443	28795494	38310947	1		26	26	0	8.1	310	310			10	100	44.6		APV (cmv)	Hamilton
200	13274659	26406395	35119374	0											70
201	13290328	25495552	32362474	1	39			22	6.9		400			8	100		CPAP/PSV		Other
202	13307724	28961978	33307448	1	43.75										80
203	13341463	25762850	33703235	0	76										90
204	13360726	28298898	37357204	1	87	22	22	0	8.5	380	333		24	15	100	43.6		APV (cmv)	Hamilton
205	13449162	20150450	34147218	1	153	25	20	0	10	400	389		20	10.4	100	49.4		APV (cmv)	Hamilton
206	13475368	29597842	34853027	1	122.222	24	24	0	10.9	450	497			12	100	56.6		APV (cmv)
207	13485392	22161587	35363538	1	178.75	20	20	0	8	400	404		28	10	60	51.1		APV (cmv)	Hamilton
208	13496410	28456321	39568313	0	50	34	34	0	15.8	450	460		29	18.9	100	44.9		APV (cmv)	Hamilton
209	13499766	24256915	31746859	1	310			30	10.5		380	380		10	30		CPAP/PSV		Other
210	13501112	28909544	36791774	0	59	20	29		13.5	450	415			8	100		CMV/ASSIST		Other
211	13502902	22115430	33251090	0											100
212	13508317	27545532	31225026	1	480										35
213	13508515	28068609	38370015	1	217.143	26	28	0	11	420	424			10	70	50		APV (cmv)	Hamilton
214	13512753	21688695	35315637	0			18	0			510	94	13	6	100		CMV/ASSIST/AutoFlow		Drager
215	13516165	28898614	39189959	1	151.429										50
216	13525109	20663172	30125388	0
217	13534199	23907399	39995213	1	65		24	0	8.8		380					64.4			Hamilton
218	13541676	21565883	38029728	1	352.5	20	30	29	11.9	400	423	404		5	40		SPONT	APV (cmv)	Hamilton
219	13608499	25477100	38066951	0	45.7143										70
220	13625156	28625484	39147156	0
221	13678189	20731516	33368602	1	68.75										80
222	13696494	20396589	38039429	1	100	24	24		11	450	450		22	10	60		APV (cmv)	APV (cmv)	Hamilton
223	13718909	21753671	36102533	1	133.333	20	30	0	12.2	360	360			12	60	91.6		APV (cmv)	Hamilton
224	13720991	27029821	30280221	0	151.667										60
225	13722683	20477134	38800294	0		20	20	0	7.9	440	443		19	10	100		APV (cmv)	APV (cmv)	Hamilton
226	13761580	25573590	39221397	1	78.3333	16	18	0	10.7	550	572			5	60	43.5		APV (cmv)	Hamilton
227	13766858	24746427	34095892	1	145.714				11.3	450			28	16	80			APV (cmv)	Hamilton
228	13776620	23729086	36504102	1	85	24	24	0	11	450	459		28	14	100	35.8		APV (cmv)	Hamilton
229	13827383	21425882	33160102	1	47	24	22	0	9.9	450	441		23	10	100	47.7		APV (cmv)	Hamilton
230	13848026	21165376	35990660	1	54		26		10.4		399					43.7			Hamilton
231	13859303	28334200	33737697	1	88.5714	12	13	13						8	70	62	CPAP/PSV		Other
232	13859314	27969242	34763766	0	118.333									12	60				Other
233	13875890	27269242	30056659	1	479	16	16	0	6.54	400	412			5			CMV/ASSIST/AutoFlow
234	13876820	29288188	34969077	0	61		28				471				80		SPONT		Other
235	13877180	22598759	31715891	1	54										100
236	13907357	27210462	38328517	1	76	26	26	0	8.9	340	341		31	15	50	50.2		APV (cmv)	Hamilton
237	13909426	20556464	34306306	0	118.571														Hamilton
238	13937279	26323415	36898743	0	231.667										60
239	13961294	27635528	37890251	1	247	20	20	0	7.7	400	387		24	12	60		CMV/ASSIST/AutoFlow		Drager
240	13972528	22558981	37274246	0	112.857										100
241	13988203	26833370	36275394	1	111.667	34	34	0	14.4	420	433		36	24.5	60	67.9		APV (cmv)	Hamilton
242	13991727	23267905	33696817	1	145									10	60
243	14003166	21492759	37138325	1	41													APV (cmv)
244	14004546	23010657	34088111	0	75	36				330			32	18	100			APV (cmv)
245	14007048	21298227	31361095	0	106	22				420				18	100		CMV		Other
246	14007467	23398512	35110405	0		23	23	0	8.1	350	353		14	6	100	41.5		APV (cmv)	Hamilton
247	14023402	27489335	36340187	1	620	18	18		7.3	400	407			8	100		APV (cmv)		Other
248	14026108	29739318	31772013	0	84	32	32	0	13.6	430	424		32	17	100	65		APV (cmv)	Hamilton
249	14033960	28810556	30954615	1	61.25										80
250	14040141	21579563	37003260	0	41										100
251	14047281	22666287	39198641	0	86										50
252	14055563	20622791	32153872	0	116.667										60
253	14104181	25744194	34226934	0	204.706	28	28	0	7.6	270	267			15	85	41.5		APV (cmv)	Hamilton
254	14142794	24110929	33794426	1	99	16	19	0	9.3	500	686			12	100		CMV/ASSIST/AutoFlow
255	14149834	23318596	37143734	0	158	20	20	0	8.4	420	433		25	14	50	60.8		APV (cmv)	Hamilton
256	14170076	28131736	32999203	0	250								18	5
257	14193102	24805708	33709118	1	179	28	28	0	8.4	300	302		30	14	100	47.7		APV (cmv)	Hamilton
258	14203894	20911284	32228315	1	91		30	0	11.4		377					52.1			Hamilton
259	14239401	21199923	35906940	1	58.3333		24	0	8.4		342					39.8			Hamilton
260	14257483	26691465	30252483	1	220	10	10	0	2.59	260	259		22	10.2	30	32.5		APV (cmv)	Hamilton
261	14279371	29811723	33969485	0	162	16				420				8	100			APV (cmv)	Hamilton
262	14285792	23014125	33191040	1	68.5714		18		5.8		318		33	17	70	39
263	14321332	27335914	33141430	1	173										100
264	14322111	20904666	37142547	1	128.75	16	19	3	8.1	500	603	603		12	80			APV (cmv)	Hamilton
265	14328659	24020031	32717712	1	285	34	34	0	15.1	440	450		20	6	40	74.6		APV (cmv)	Hamilton
266	14330819	29091389	35975909	1	108	22	28	6	10.1	350	361		34	19	50		VOL/AC		Other
267	14338016	28629216	39532341	1	112	24			12.1	450			23	10	80
268	14348304	22804812	36179256	1	148					370	379			11	80
269	14352502	20612791	31302218	0	164										50
270	14354835	28796802	33412286	0	78								24	10					Drager
271	14371035	26849452	36158899	0	67										100
272	14371185	23863622	34462536	1	67.5										80
273	14381310	22288479	36534023	1	246.667														Hamilton
274	14398566	28393226	30838616	1	282.5	16	16	0	8.2	500	519		28	10	50		CMV/ASSIST/AutoFlow		Drager
275	14428499	21255308	34596229	0	83.3333										60
276	14446655	24751159	32979902	1	50										70
277	14451001	26848844	32718665	1	100	15	30	0	15	400	613			5	100	75.5		APV (cmv)	Hamilton
278	14462044	27287551	30156810	1	69								26	10
279	14464839	20038242	30797241	1	88.5714	24	24		9	350	361		29	13	70			APV (cmv)	Hamilton
280	14500118	26997639	30865984	1	147.5	20	20	0	9	450	456		14	5	40	41.1		APV (cmv)	Hamilton
281	14503322	26894110	30590617	0	93	26	26	0	7	270	275		34	14	100	46.6		APV (cmv)	Hamilton
282	14523705	28959049	35161256	1	143.75	26	26	0	9.3	360	360		26	15	80	43.4		APV (cmv)	Hamilton
283	14533371	24710363	32958892	1											30
284	14553598	28728716	38433856	1	222.857	24	24		7.4		314		29	11		59.9		P-CMV	Hamilton
285	14565288	28562023	36941133	1	43.75										100
286	14565577	28726512	35130781	1		26	26	0	7.9	300	288		20	10	100	39.7		APV (cmv)	Hamilton
287	14600016	29880527	35759151	0	101.25	24	30	0	8	320	429			14	80	33.2		APV (cmv)	Hamilton
288	14619120	27230365	38905861	1	105		25	0	12.5		500					46.4			Hamilton
289	14637230	29578608	36271908	0											100
290	14687028	24413780	31053289	1	86.25	20	20		7		343			14	80		PRES/AC	P-CMV	Hamilton
291	14701949	23082733	37444555	1	282.5	15	17	0	8.4	450	588		15	5	100	52.9		APV (cmv)	Hamilton
292	14717241	25980785	32195245	0	71										100
293	14730232	24935377	34020690	0	54.2857													ASV
294	14733170	25645702	35323486	0	139	18				450			24	10	100			APV (cmv)
295	14742038	20634006	39490952	1	60		21	21	9.5		480	480		8	60	52.9		SPONT
296	14757077	28342442	34421180	1	116.667		59		24.2		369				60
297	14764234	20728522	33885867	1	58	22	22	0	6.1	350	350		31	15	100	43.4		APV (cmv)	Hamilton
298	14767018	21575486	34890081	1	106.667	34	34	0	9.1	250	259		28	16	60	37.9		APV (cmv)	Hamilton
299	14772849	26084677	36059077	0											80
300	14776060	21484183	36663371	0	120		28	28	10.7		471	471		8	40	37.4		SPONT	Hamilton
301	14783411	28804097	33475666	1	117								34	22
302	14787330	22594726	39193383	1	446	18	18	0	8.2	450	433		15	5.5	100	39.8		APV (cmv)	Hamilton
303	14859725	21975883	38922600	1	139	20	27	0	16.5	380	480			14	100	62.1		APV (cmv)	Hamilton
304	14892982	25048484	37662427	1	58.3333										60
305	14893843	29919551	35958104	0	141.429	30	30	0	9.6	320	315		30	15	60	49.8		APV (cmv)	Hamilton
306	14896625	29394308	39603195	1	70										100
307	14960506	25445665	39359896	1	75	28				380			24	12	100			APV (cmv)
308	14962581	27770840	33024512	1	121.667	24	24	0	8.6	340	395		23	8	60	54.8		APV (cmv)	Hamilton
309	14964055	27779452	35183380	0	214										100
310	14995394	23744597	32298785	0											70
311	15010809	23252951	33254616	0	93	24	24	0	2.83	340	270			12	100	34.7		APV (cmv)	Hamilton
312	15012461	29116002	38097015	1		24	24	0	10.4	430	427		30	18.5	70	49.4		APV (cmv)	Hamilton
313	15036918	29237938	38764154	1	138										100
314	15061429	23631436	34504293	1	398	20	20	0	8.7	420	406			5	100	35.8		APV (cmv)	Hamilton
315	15063316	26485983	36387829	1	146.25	34				320			34	18.5	80			APV (cmv)
316	15063388	21655538	39336169	1	55										60
317	15079493	28760171	33612119	1	105		29	0	12.8		445					78.5			Hamilton
318	15133805	28137289	34312615	0	68			28							100
319	15141654	29554540	37644513	1	422	16	18	0	10.8	500	683	234	20	6	100		CMV/ASSIST/AutoFlow
320	15143445	27258631	35750509	1	96	24	29	5	7.7	280	168			8	100	16.1		APV (cmv)	Hamilton
321	15146844	28913172	37594516	1	168	16	16	0	7.2	400	401		18	5	50	75.2		APV (cmv)	Hamilton
322	15169534	25674116	34728659	1	370	22	27	0	8.3	430	652			10	60	19.8		APV (cmv)	Hamilton
323	15189156	20914522	30856968	1	22	24	32	8	13.6	450	450			5	100	66.4		APV (cmv)	Hamilton
324	15205831	29252642	34077855	0											80
325	15208822	21570108	35273313	1	100	32	32	0	12.8	400	395		26	13	70	50.9		APV (cmv)	Hamilton
326	15228427	28894295	32204307	0											60
327	15250909	21913410	33341346	0	287	26	26	0	10.3	400	395			5	100	70.1		APV (cmv)	Hamilton
328	15281657	25693969	35838821	1											50
329	15287767	21182046	39326939	1	65									18
330	15333261	24895925	35720848	0	114.286										75
331	15357783	22359816	35077065	1											60
332	15367048	29853629	32288438	1	40										70
333	15385146	27924662	32164663	1	174										100
334	15423840	28146753	32513586	0	108	22	31	0	10.8	380	426			16	100	51.8		APV (cmv)	Hamilton
335	15476956	22615825	34402613	1	437.5								22	5
336	15488912	21705257	37136073	0	67								26	15
337	15492908	20409911	39845914	0	154.286	28	28		13.7	490	482		30	15.1	70			APV (cmv)	Hamilton
338	15499588	26357140	32452848	0	85										100
339	15562868	23620524	38352081	0	111.667	35	35	0	12.3	450	343		38	19.8	80	61.2		APV (cmv)	Hamilton
340	15581712	21414925	31173705	1	282										50
341	15596554	23038028	30694726	0	113.333		20	20	10		500	555		5	30			SPONT	Hamilton
342	15613294	21227641	33596192	1	140	22
343	15645561	23013764	30588635	0	81.25	16	17	0	5.9	320	415			15	100	47.2		APV (cmv)	Hamilton
344	15652523	28905721	38320976	1	72										50
345	15654401	21949214	36689404	1	52.2222	16	16	0	6.7	420	421			16	100	48.5		APV (cmv)	Hamilton
346	15656417	28457167	33273956	1	56										100
347	15661608	23351985	37362529	1	201.667	20	20	0	9.4	450	480		19	5.2	100	43.8		APV (cmv)	Hamilton
348	15665760	28752247	32605739	1	297.5	16	16		10.8	600	660		13	5	60		CMV/ASSIST		Drager
349	15734302	23155002	30099280	1		20	30		7.5	400	395		19	11	100		VOL/AC		Other
350	15746911	25290806	36596965	0
351	15750374	26660725	30912263	1	38		34	34			455				100
352	15759806	29740179	36000041	1	177									5
353	15762053	25040777	37901594	1	417.5	15	15	0	7	450	410			5	60	37.4		APV (cmv)	Hamilton
354	15769068	29957510	37764403	1	98.75								20	8
355	15801714	24325290	32802610	1		16	22	6	10.5	450	488			5	40	71		APV (cmv)	Hamilton
356	15821934	22183106	39859571	0	21										100
357	15861194	25063557	35420019	1	157.143														Hamilton
358	15862264	26822245	39932478	1	150		28	0	8.4		298				100	50.2			Hamilton
359	15865042	28441054	34419543	0	49		38	38	30.1		831	831		6	100	118		NIV	Hamilton
360	15865848	24712843	36865949	1		22				400			19	10	50			APV (cmv)
361	15872027	22419576	34294044	1	85	24	24		11.6		452		37	22	100	60.7			Hamilton
362	15876666	24778879	33576624	1	110	22	22	0	6.6	300	301		20	10.5	60	37.3		APV (cmv)	Hamilton
363	15952069	29842821	32925727	0	61	26	26		7.8	300	300		31	18	100		CMV/ASSIST	APV (cmv)	Hamilton
364	15968817	26742659	35207066	1	50	20		20		400	367			10			CMV	APV (cmv)	Drager
365	16046726	26212763	32583444	0	37										100
366	16132012	27023718	39883244	1	160	24	24	0	8	400	320		19	5	50	35.5		APV (cmv)	Hamilton
367	16141143	28251507	33372710	0	141.538	30	30		11.1		377			14		65.8		P-CMV	Hamilton
368	16213109	23092907	32420964	1	62.6667				6.87				24	14	75		PRVC/AC		Other
369	16216103	28104517	32092064	1	63.75										80
370	16224114	21762642	36954930	0	115.556										90
371	16274599	25303417	38145651	1	121										100
372	16299475	29187209	37781623	1	42.5										70
373	16323340	26644146	34550611	1	400		14	14	6.7		499	534		5	40		CPAP/PPS
374	16331754	21871933	37920387	0	32.5	18	20	2	9.28	450	486		28	10	80		CMV/ASSIST		Drager
375	16342714	25888284	39549303	1	115									10	60
376	16372320	28407926	30528034	1	514	12	12	12	6.9	480	529	529		5	50	43		SPONT	Hamilton
377	16378859	28769379	33909851	1	196		28	0	11.9		393		20	10		38.1			Hamilton
378	16381588	21525447	36262204	1											100
379	16387367	29661311	33069795	0	29										100
380	16389829	21929004	34657209	1	280	16	17	0	7.4	430	423		11	5	60	39.5		APV (cmv)	Hamilton
381	16405549	26444822	37268593	1	90	18	18	0	8.1	450	449		22	14	80	53.8		APV (cmv)	Hamilton
382	16409891	29326529	33686569	1	267.5	22	22			450	509			12	100		CMV		Other
383	16421765	29744774	36992574	0	85	20	20	0	7.2	360	367		25	10.6	100	44.3		APV (cmv)	Hamilton
384	16427415	23450547	37704589	1	120	14	19	0	11.1	370	505			5	40	50		APV (cmv)	Hamilton
385	16437677	27665735	30578447	1	34										100
386	16447011	27868080	39272324	1	171	18	18	0	5.5	300	306		24	5	50	35.3		APV (cmv)	Hamilton
387	16458055	20235078	38398634	1	160	24	24	0	11.5	480	492			5	50	40.4		APV (cmv)	Hamilton
388	16470044	28874558	36514239	1	221	26	27	0	12.5	420	418			12	100	51.1		APV (cmv)	Hamilton
389	16488443	25585583	33184686	1	126.667								19	8					Hamilton
390	16530249	26928885	30817522	0	97	30	30		11.4	380	380		30	16	100			APV (cmv)	Hamilton
391	16542226	21744676	30278821	0	85	33	33	0	13.9	420	419		29	15	100	57.7		APV (cmv)	Hamilton
392	16546986	21517140	39776688	0	132										50
393	16553546	25420789	39574750	1	74	28	28	0	12.6	400	469		31	17	100	56.2		APV (cmv)	Hamilton
394	16572283	23379454	36455881	1	48.75										100
395	16581607	27559382	30230877	0	81								26	14.3
396	16582329	29238615	35410223	1	52										100
397	16613161	23377835	36051938	0	56	35	35	0	10.7	300	305		34	20	100	53.6		APV (cmv)	Hamilton
398	16644469	27183480	31177265	1	114										100
399	16658321	28794572	36242737	1	70	32	32	0	12.7	400	398		27	17	100	60		APV (cmv)	Hamilton
400	16660696	25020903	37459428	1	75										60
401	16680846	27593240	37943405	1											100
402	16681197	26514759	33192802	1	68.3333									3	100
403	16686831	29363597	35991301	1	73										100
404	16705635	24127798	38253802	0	70								27	14
405	16717030	24926064	34332658	0											60
406	16718650	27561687	38345265	0	491.667												CMV/ASSIST/AutoFlow
407	16730732	24430681	35045710	1	184										100			APV (cmv)
408	16730934	22823215	36070989	1	139	20	20	0	7.7	380	380		23	10	100	47.5		APV (cmv)	Hamilton
409	16734950	26512178	36924285	0	130								19	13
410	16773367	23995605	33983178	1	135.714	35	35		16.2	460	456		23	6	70			APV (cmv)	Hamilton
411	16774006	26317613	31955363	1	138.75	20	20	0	9.7	480	485			12	100	49.1		APV (cmv)	Hamilton
412	16785088	22416866	31925445	1	75	28								16	100			P-CMV
413	16789170	21531510	37022354	1	118	28	28	0	9.6	340	345			20	100	28.8		APV (cmv)	Hamilton
414	16793820	23056093	37582729	1	116	16	18	0	7.4	400	495			10	100	55.4		APV (cmv)	Hamilton
415	16799689	28340934	36890308	1	257.5	16	16	0	7.6	480	475		19	8	50	47.4		APV (cmv)	Hamilton
416	16844611	21637925	38274804	1	85													APV (cmv)
417	16846196	28992885	32172644	1	101.667	30	30	0	11.9	400	397		23	13	100	47.3		APV (cmv)	Hamilton
418	16858495	28622729	39078312	0	85										50
419	16864195	22533573	32532287	1	128	20	20	0	11.9	500	554		27	15.5	100			APV (cmv)	Hamilton
420	16865766	28236810	31863746	0	177	17	19	0	9.8	440	508		16	8	100	50.6		APV (cmv)	Hamilton
421	16930541	27791218	35610976	1	196.667	16	16	0	7.4	450	587			5	100			APV (cmv)	Hamilton
422	16989568	26513254	30344574	1		20	20	0	9.9	500	499		21	12		50.1			Hamilton
423	17034749	26374342	37855782	1	111.25		24	0	2.95		81		27	20		48.1			Hamilton
424	17039554	29195904	34614528	1	245	35	35	0	13.3	380	381		26	9	40		APV (cmv)		Hamilton
425	17067826	22022192	35616431	1	170	36	36	0	14.3	400	400			10	100	60.4		APV (cmv)	Hamilton
426	17096041	23535512	38497506	0	187.143	24	24	0	9.2	410	384		20	11.5	70		CMV/ASSIST/AutoFlow		Drager
427	17104139	20201177	38041019	1	52								21	7
428	17114679	27522891	33026733	1	65	32	32	0	14.5	450	451			12	100	52.3		APV (cmv)	Hamilton
429	17151907	27719042	31583232	1	52										100
430	17156946	29032108	31493333	1	317										100
431	17162240	20966809	35356603	1	72	32	32	0	15.3	470	477		28	20	100	52.4		APV (cmv)	Hamilton
432	17194583	28019020	34504441	1	77	24	26	2	8.2	330	372			10	100			APV (cmv)	Hamilton
433	17202862	25836055	34741612	1	51								15	10
434	17216400	21925431	38624704	1	73										100
435	17219425	28362481	32856939	1	268	18	24	0	11	400	435			12	100	58.2		APV (cmv)	Hamilton
436	17232630	29523740	30037325	1	61.4286	20	24	0	0.23	450	459			7	100	120		APV (cmv)	Hamilton
437	17291224	26782578	36587825	1	121.429	24	24	0	10.5	0	422		21	12	80	39.2		P-CMV	Hamilton
438	17311987	21742530	33354192	0	162	24	28	0	12.6	430	464			10	100	66.2		APV (cmv)
439	17341235	21088013	34243296	0	40										90
440	17346220	21459373	39937494	0											35
441	17408406	23860797	38478691	0	204	22	22		9		409			14	50	47.1		P-CMV	Hamilton
442	17435955	24205936	39378254	1	61.6667	18	18		8	400	401		17	12	60		CMV/ASSIST		Other
443	17442291	26029003	31702598	0	63	35	38		12.4		333			12.3	100			P-CMV	Hamilton
444	17448708	23616544	37292799	0
445	17450371	29014641	30954589	1	51										80
446	17458048	25015250	32509325	0	39										100
447	17472189	25872494	30621714	1	91	24	24	0	9.6	400	390			12	100	40.8		APV (cmv)	Hamilton
448	17493608	29216147	36332067	0	112.5										35
449	17505639	20636830	30606275	0											80
450	17531054	27816308	38543663	1	61								34	19
451	17558139	29114542	30581372	1	138	20	20	0	9.6	480	486		13	5	50	50.3		APV (cmv)	Hamilton
452	17563896	22237410	30176455	1	136	28				280			31	20	100			APV (cmv)
453	17607008	27614967	38637791	0	78										100
454	17620249	26651142	39144785	1	127.5								20	6
455	17628475	21813165	38178236	1	52
456	17646865	28771967	33204396	0
457	17653647	22538797	34892656	1	51
458	17669260	28949520	31926154	0	280
459	17673571	28517967	36854918	0	201.667
460	17722788	21118685	30650960	0	55
461	17740123	28154821	31807231	0	317.5
462	17756561	23503313	35990576	0	256
463	17769122	24544527	36100921	0	69
464	17776338	25012152	34510793	0	126.667
465	17782400	25940406	33994422	1	63
466	17849399	28722263	37357381	1	375
467	17850617	27837819	33112399	0	45
468	17865660	21791239	32575815	1	278.75
469	17889375	28010898	38980877	0	54
470	17902367	21656289	32109889	0	189.091
471	17903969	23440067	35607566	1
472	17911943	24428355	39816062	1	407.143
473	17912752	20005024	31064683	1	301
474	17924847	20004773	30154852	0
475	17939874	26267608	38528168	1	404
476	17942984	27153430	34968542	1	157
477	17962655	24240558	31255716	1	67
478	17971104	20579292	35729660	0	57
479	17974356	29770217	33219755	1	58
480	17987444	22762043	39140387	1
481	18002121	20420210	38626075	0	82.5
482	18010283	23557292	38881832	0	141.667
483	18041094	22435677	33996330	0
484	18056848	25385828	36767017	1	192
485	18074209	21443244	31540744	1	76.6667
486	18086642	20063066	37873463	1	84
487	18091280	28573406	38226693	0	145
488	18095598	29958717	33951945	1	34.4444
489	18103682	25674871	35007219	1	120
490	18104767	21318039	31303914	1	137.5
491	18105744	23932714	31457016	1	417.5
492	18123897	26156650	39579375	0	45
493	18138541	24537883	39144167	0	75
494	18168240	21754534	38122968	0	252
495	18174870	20639636	39729369	1	31.1111
496	18175863	20739111	38266446	0	128
497	18187609	23495898	31546987	0	118.333
498	18208023	23261985	32018180	1	83.75
499	18208117	24530240	37625314	1	87
500	18241525	21317834	31798148	1	84
501	18250208	26790932	33547874	1	194.444
502	18254553	21008051	32524306	1
503	18282677	25298673	39073359	0
504	18287809	25298237	34264522	1	100
505	18292099	20925452	37831575	1	160
506	18298823	24984677	33293743	0	50
507	18299579	20879980	35197166	1	71
508	18301101	26543664	39563733	0	334
509	18308271	20485560	34706320	0	68
510	18315192	23169781	38689391	0	130
511	18336329	27360558	38336155	0	252
512	18338026	28683074	31525827	1	218
513	18352619	27566149	31734422	1	123.333
514	18366529	26588002	37346568	0	55
515	18370896	25503939	37470368	1	95
516	18394046	29618879	36352732	0
517	18449470	24753637	37568744	1	78
518	18461320	29159211	30300387	1	36
519	18467002	28825857	30895550	0	73.3333
520	18468070	29249405	31361659	0	52.5
521	18476522	26258528	33065163	0	344
522	18519354	28157430	32708757	1	177.5
523	18524108	24600169	30815640	0
524	18556017	24817618	32153030	0	98.75
525	18559633	27271391	34038021	0	148
526	18580818	22758712	39384822	1	55
527	18604594	27400522	32336965	1
528	18613232	22743599	35683796	0	72.8571
529	18625915	22190291	34208107	0	50
530	18635178	23094664	31635274	1	49
531	18639330	26211758	31905653	0
532	18640724	22585499	36771216	0
533	18680460	24735942	37062652	0	30
534	18684109	24301711	39802825	0	61.4286
535	18744840	22329603	39510663	1	36
536	18856964	24315398	39410395	0
537	18900729	20576510	31885087	0
538	18911105	21318126	30647926	1	44
539	18919850	27132107	34736732	1	68
540	18931585	24379227	37971426	1	79
541	18963678	24905617	32157948	0	67
542	18971565	28247676	30882166	1	73.75
543	18997065	29318178	37654272	0	331.25
544	19009923	22489939	32952079	1	195
545	19016611	28945425	38023497	1	167.5
546	19017206	27845584	34478728	0	55
547	19017438	26549105	31656930	0	80
548	19031114	22252570	38104930	1	86
549	19047028	25821495	34423873	1	73
550	19057749	24299908	35363640	0	163.333
551	19083006	25013184	39773446	1	132.857
552	19084193	25216166	35551742	0
553	19091570	21535930	34769037	0	155.714
554	19092679	29902023	34100316	1	97.5
555	19092800	22792028	31585732	1
556	19102033	29950776	31259441	1	53
557	19120458	23098113	38587243	1	352
558	19142191	28195122	39685365	0	220
559	19147900	23485171	31986193	0	52
560	19151954	24457834	37301300	1	50
561	19154051	25853120	39625828	1	42
562	19156675	28121743	32981809	1	101.667
563	19204092	20738158	39222426	0	182.5
564	19265854	25565597	39768729	0	64
565	19271130	27323662	37746581	1	52
566	19282215	29836358	37808133	0
567	19286076	26104779	34913816	1	212
568	19289291	27066798	35228742	1	69
569	19305302	25280788	33874024	1
570	19335826	20209903	31327881	1	82
571	19361192	20915033	37803094	0
572	19366829	23579586	38563851	1	113.75
573	19371514	20790777	32544530	0	62.5
574	19371747	23197022	35214267	1	105
575	19391125	25273262	39997710	1
576	19395532	28914317	32164862	0
577	19395626	23771518	30494758	1	355
578	19448158	28451027	30008046	0
579	19459798	23423195	36428842	0
580	19461413	21035079	32599973	1	210
581	19470305	25707219	39717049	1	28
582	19487902	27723653	34090585	1	77.5
583	19503609	23596983	38095317	0	78
584	19513512	25733822	30459172	1	83.75
585	19535420	27476568	36790998	1	44
586	19547465	29450987	31495626	1	60
587	19554068	24670010	39976712	0
588	19557789	24561285	39441208	1	158.333
589	19564743	25867511	32352450	1	61.25
590	19633787	28041724	39010027	1	80
591	19641703	27014897	35109358	0	132.857
592	19648823	23707414	33802212	1	125.714
593	19657048	22178039	38738277	0	105
594	19668094	21701027	36467237	1	175
595	19670665	20151956	35928711	0	220
596	19685303	22173169	35416040	0	158
597	19701475	21702719	30531473	0	74
598	19710377	28556759	36500370	1	108.333
599	19738358	20019909	34323714	1	53.75
600	19752350	26598343	35145280	1	140
601	19781706	29021080	37929567	1	128
602	19818983	21719952	34017680	1	294
603	19826427	22438715	37559521	0
604	19856589	23328980	34300746	1	128.75
605	19868591	23845093	37688872	1	53.3333
606	19872983	29115659	33815527	1	416.667
607	19895419	20337289	37980053	1	280
608	19945720	27469871	32969769	1	274
609	19958216	27195494	36102754	0	43.75
610	19964766	23756219	38555673	1	58.75
611	19990427	29695607	34058245	0	115
612	19996366	29556026	30526645	1
